# Supplementary material for: Cubic RSM modeling and multi-criteria evaluation of stainless-steel electrodes for EC of real carwash wastewater
Source: Sci Rep. 2026 Jul 20;16:22670. doi: 10.1038/s41598-026-61866-z (PMC13385899; doi:10.1038/s41598-026-61866-z)
Supplement: Supplementary file 1 — Supplementary Information 1. [file 41598_2026_61866_MOESM1_ESM.xlsx]

## Sheet: Sheet1
			Two straight rectangular SS plates were employed as the anode and cathode electrodes
		Number of Run	Time,min	Time,hr	volt ,v	current ,A	current density A/cm2	power consumption kWh/m3
		1	27.5	0.458333	5.45	1.25	0.0231481	6.24479
		2	50	0.833333	5	0.5	0.00925926	4.16667
		3	50	0.833333	15.5	2	0.037037	51.6667
		4	5	0.0833333	3.32	0.5	0.00925926	0.276667
		5	5	0.0833333	15.5	2	0.037037	5.16667
		6	27.5	0.458333	6	1.25	0.0231481	6.875
		7	27.5	0.458333	5	1.25	0.0231481	5.72917
		8	27.5	0.458333	10	1.25	0.0231481	11.4583
Area=	2 × (9 × 3) = 54 cm²	9	27.5	0.458333	7.22	1.25	0.0231481	8.27292
	54	10	27.5	0.458333	13.5	2	0.037037	24.75
volume=	0.5 L	11	5	0.0833333	9	1.25	0.0231481	1.875
	0.0005	12	27.5	0.458333	5.3	0.5	0.00925926	2.42917
	m3	13	50	0.833333	10.5	1.25	0.0231481	21.875
		14	50	0.833333	8	1.25	0.0231481	16.6667
		15	5	0.0833333	7.5	1.25	0.0231481	1.5625
		16	27.5	0.458333	3.1	0.5	0.00925926	1.42083
		17	27.5	0.458333	9	2	0.037037	16.5
				Anode electrode configuration used: Flat mesh, Solid rod, cylindrical sheet, cylindrical mesh.
	Number of Run	area, cm²	Time,min	Time,hr	volt ,v	current ,mA	current ,A	current density mA/cm²	power consumption kWh/m3
	Flat mesh	54	27.5	0.458333	6	500	0.5	9.25926	2.75
	Cylindrical mesh.	47.7	27.5	0.458333	5.8	500	0.5	10.4822	2.65833
	Solid rod	35.5	27.5	0.458333	7.4	500	0.5	14.0845	3.39167
	Cylindrical sheet	91	27.5	0.458333	7	500	0.5	5.49451	3.20833
